# Supplementary material for: Arabidopsis RNA processing body components LSM1 and DCP5 aid in the evasion of translational repression during Cauliflower mosaic virus infection
Source: Plant Cell. 2022 May 2;34(8):3128–47. doi: 10.1093/plcell/koac132 (PMC9338796; doi:10.1093/plcell/koac132)
Supplement: koac132_Supplementary_Data [file koac132_supplementary_data.zip]

Archive with 4 entries (3 files):
- koac132-suppl_data/
- koac132-suppl_data/tpc.22.00174_SupplementalDS16.xlsx
- koac132-suppl_data/tpc.22.00174_SupplementalFigures.pdf
- koac132-suppl_data/tpc22.00174.PeerReview.pdf
