# Supplementary material for: Arabidopsis RNA processing body components LSM1 and DCP5 aid in the evasion of translational repression during Cauliflower mosaic virus infection
Source: Plant Cell. 2022 May 2;34(8):3128–47. doi: 10.1093/plcell/koac132 (PMC9338796; doi:10.1093/plcell/koac132)
Supplement: koac132_Supplementary_Data [file koac132_supplementary_data.zip › koac132-suppl_data/tpc.22.00174_SupplementalDS16.xlsx]

## Sheet: S1 sRNA reads
Supplemental Data. Hoffmann et al. (2022). Arabidopsis RNA processing body components LSM1 and DCP5 aid in the evasion of translational repression during Cauliflower mosaic virus infection. Plant Cell.
Supplemental Data Set S5. Total number of smallRNA reads in each sample and their mapping to the 8031 bp CaMV genome
sRNA sequencing data used in this study are deposited in Gene Expression Omnibus (GEO) database (https://www.ncbi.nlm.nih.gov/geo/) under the accession number GSE194186 and raw data in the Sequencing Read Archive (SRA, https://www.ncbi.nlm.nih.gov/sra) under the number SRP356192.
	Sample	All 18-26 nts mapped from annotation	All mapped 18-26 nts to CaMV	% of mapped 18-26 nts to CaMV	RPM on CaMV	RPM 21 nt on CaMV	RPM 22 nt on CaMV	RPM 23 nt on CaMV	RPM 24 nt on CaMV
CaMV samples	replicate1_WC	3431350	521349	15.1937	151937	25795.1	18254.9	11601.3	19996.5
	replicate1_RC	4561969	652299	14.2986	142986	24323.7	17112.1	10880.4	19184.7
	replicate1_LC	10445416	1983222	18.9865	189865	38730.5	24827.7	13034.7	39702.8
	replicate1_DC	4289789	716724	16.7077	167077	30859.3	21236.2	12409.7	20348.6
	replicate1_LRC	5698468	1049077	18.4098	184098	32034.6	22448.1	14135	33215.1
	replicate1_DRC	2960068	428013	14.4596	144596	26949	19411.7	11291.3	19117.8
	replicate2_WC	6737371	1674221	24.8498	248498	44697.4	28509.5	18045	57874.5
	replicate2_RC	5946026	1524010	25.6307	256307	48253.9	29776.2	17122.5	71230.8
	replicate2_LC	4527310	909092	20.0802	200802	37149.9	23922.8	13987.6	52577.4
	replicate2_DC	8722033	1703089	19.5263	195263	41191.5	25303.6	14125.5	38900.9
	replicate2_LRC	4908105	1583795	32.269	322690	56822.1	35961.7	22194.5	89683.1
	replicate2_DRC	10066194	2040112	20.267	202670	38637	26062.2	15475	33710.1
Mock samples	replicate1_WM	4866784	2514	0.0516563	516.563	95.3402	59.7931	35.7526	106.641
	replicate1_RM	3677863	2860	0.0777625	777.625	141.658	97.0672	50.3009	163.41
	replicate2_WM	3559316	1446	0.0406258	406.258	69.3954	51.4144	24.4429	95.524
	replicate2_RM	3891341	4936	0.126846	1268.46	250.299	161.384	98.4237	280.109
Legend:
W = Col-0
R = rdr6-15
L = lsm1ab
D = dcp5

## Sheet: S2 At lines 
Supplemental Data. Hoffmann et al. (2022). Arabidopsis RNA processing body components LSM1 and DCP5 aid in the evasion of translational repression during Cauliflower mosaic virus infection. Plant Cell.
Supplemental Data Set S1. Plant material used and generated in this study
Gene AGI	Gene name	Mutant		Origin
AT1G19120	LSM1a	lsm1a/b	SALK_106536	donated by Joanna Kufel
AT3G14080	LSM1b		SAIL_756_305
AT1G26110	DCP5	dcp5-1	SALK_008881	NASC Stock Center; described in Xu and Chua 2009
AT1G54490	XRN4	xrn4-5	SAIL_681_E01	donated by Cécile Bousquet-Antonelli
AT4G11130	RDR2	rdr2-1	SAIL_1277_H08	donated by J. Carrington
AT3G49500	RDR6	rdr6-15	SAIL_617_H07
AT3G03300	DCL2	dcl2/3/4	SALK_064627.42.50.x
AT3G43920	DCL3		SALK_005512.29.25.x
AT5G20320	DCL4		GABI_160G05
AT5G47010	UPF1	upf1-5	SALK_112922	donated by Damien Garcia
AT1G08370	DCP1	dcp1-1	GK_844B03	donated by Claudia Köhler
AT1G08370	DCP1	dcp1-3	SAIL_377_B10
AT5G13570	DCP2	dcp2-1	SALK_000519.52.10.x
At3g13300	VCS	vcs6	SAIL_831_D08
Gene AGI	Line name	Vector used	Background	Origin
AT1G08370	DCP1-GFP			described in Motomura et al., 2012
AT1G26110	DCP5-GFP			described in Chicois et al., 2018; donated by Damien Garcia
AT1G19120	LSM1a-GFP	pUBC-GFP	Col-0	this study
At3g13300	GFP-VCS			described in Roux et al., 2015
AT1G19120	GV/LG	pUBC-RFP	GFP-VCS	this study
AT1G08370	GV/DG	pUBC-RFP	GFP-VCS	this study
CaMV Cabb B-JI TAV	D1G/TAV	pGWB654	DCP1-GFP	this study
CaMV Cabb B-JI TAV	D5G/TAV	pGWB554	DCP5-GFP	this study
CaMV Cabb B-JI TAV	LG/TAV	pGWB554	LSM1a-GFP	this study
CaMV Cabb B-JI TAV	GV/TAV	pGWB654	GFP-VCS	this study
GFP	free GFP	pGWB6	Col-0	donated by Emilio Gutierrez-Beltran

## Sheet: S3 Genotyping Primers
Supplemental Data. Hoffmann et al. (2022). Arabidopsis RNA processing body components LSM1 and DCP5 aid in the evasion of translational repression during Cauliflower mosaic virus infection. Plant Cell.
Supplemental Data Set S2. DNA oligonucleotides used in this study for genotyping
Gene AGI	Gene name	Mutant		Name	Sequence	Application
-	-	-	-	SALK_LBb1.3	ATTTTGCCGATTTCGGAAC	Genotyping
-	-	-	-	SAIL_LB	GCCTTTTCAGAAATGGATAAATAGCCTTGCTTCC	Genotyping
-	-	-	-	GABI_LB_08760	GGGCTACACTGAATTGGTAGCTC	Genotyping
AT1G19120	LSM1A	lsm1ab	SALK_106536	SALK_106536-LP	GGGTTCTGTTTCCAAGCTACC	Genotyping
				SALK_106536-RP	AAACCAGAGGAGTATGCACCC	Genotyping
AT3G14080	LSM1B	lsm1ab	SAIL_756_B05	SAIL_756_B05-LP	TCTTTTGCTGATGTTTTTGGG	Genotyping
				SAIL_756_B05-RP	CGACGTCCTCTACTCATTTGC	Genotyping
AT1G26110	DCP5	dcp5-1	SALK_008881	SALK_008881-LP	CCATCAGCAGAGGATGAAGAG	Genotyping
				SALK_008881-RP	GTCCCAAAATTCAAGGCCTAG	Genotyping
AT1G54490	XRN4	xrn4-5	SAIL_681_E01	SAIL_681_E01-LP	GTTTCTTGGTTGTTGCAGCTC	Genotyping
				SAIL_681_E01-RP	TCATGACGAATTCCTTTGAGG	Genotyping
AT1G08370	DCP1	dcp1-1	GK_844B03	GK_844B03-LP	TGTTGGTTTCAATTGTTGGATC	Genotyping
				GK_844B03-RP	CAACAGGGATAAAAGGGCTTC	Genotyping
AT1G08370	DCP1	dcp1-3	SAIL_377_B10	SAIL_377_B10-RP	CCTCCAGCTCTCACTTCACAG	Genotyping
				SAIL_377_B10-RP	TACAATCACCACCGCCTCTAC	Genotyping
AT5G13570	DCP2	dcp2-1	SALK_000519.52.10.x	SALK_000519.52.10.x-LP	TTTGCTATTCTTTGACCTCCG	Genotyping
				SALK_000519.52.10.x-RP	CTCCTTGATGATCTTTGCAGG	Genotyping
At3g13300	VCS	vcs8	SAIL_1257_H12	SAIL_1257_H12-LP	AGGATCAGCCCCAAATAACTG	Genotyping
				SAIL_1257_H12-RP	AGGAACATTGCCAACACTGAC	Genotyping
At3g13300	VCS	vcs6	SAIL_831_D08	SAIL_831_D08-LP	TTGAAGGGTATTTGCTGTTGG	Genotyping
				SAIL_831_D08-RP	TCGGTACACGAATAGGACCTG	Genotyping
AT5G47010	UPF1	upf1-5	SALK_112922	SALK_112922-LP	ACAATCCAAATCTTCAGTCTCA	Genotyping
				SALK_112922-RP	AGGGACAACAAAATCATGTCG	Genotyping
AT4G11130	RDR2	rdr2-1	SAIL_1277_H08	SAIL_1277_H08-LP	GGCAATAAGAGTGATTGTGCC	Genotyping
				SAIL_1277_H08-RP	TCTCATGCACGTTCATCAAAC	Genotyping
AT3G49500	RDR6	rdr6-15	SAIL_617_H07	SAIL_617_H07-LP	TGAATCCATTCCTGAACAAGC	Genotyping
				SAIL_617_H07-RP	CAATGCAACCTCATCTTGGATG	Genotyping
AT3G03300	DCL2	dcl234	SALK_064627.42.50.x	SALK_064627.42.50.x-LP	TGAATCATCTGGAAGAGGTGG	Genotyping
				SALK_064627.42.50.x-RP	CTTCACAGGAGTTTTTGGCTG	Genotyping
AT3G43920	DCL3		SALK_005512.29.25.x	SALK_005512.29.25.x-LP	ACAGGTAACCTTGCCATGTTG	Genotyping
				SALK_005512.29.25.x-RP	TGGAAAAGTTTGCTACAACGG	Genotyping
AT5G20320	DCL4		GABI_160G05	GABI_160G05-LP	AAGAGAACTTTTGCCGAAAGC	Genotyping
				GABI_160G05-RP	TTTGCCAGTCTTACAAGTGGG	Genotyping

## Sheet: S4 Cloning Primers
Supplemental Data. Hoffmann et al. (2022). Arabidopsis RNA processing body components LSM1 and DCP5 aid in the evasion of translational repression during Cauliflower mosaic virus infection. Plant Cell.
Supplemental Data Set S3. DNA oligonucleotides used in this study for molecular cloning
Name	Sequence 5'-3'	Application
DCP1 F	CACCATGTCTCAAAACGGGAAGATAATC	cloning
DCP1 R	TGGTGGTTGTTGAAGTGCATTTTGTAAAG	cloning
LSM1a F	CACCATGTCTTGGGCTGCTCCTGATG	cloning
LSM1a R	ATCGAGATCAAGGAACTCCATTCT	cloning
VCS F	CACCATGGCGTCTTCTCCTGGTCCTTT	cloning
VCS R	TGGTGGTTTGCAACCCATAAGCATGGAG	cloning
DCP5 F	CACCATGGCGGCTGATAATAC	cloning
DCP5 R	GGTAGTACGATTTGATACGC	cloning

## Sheet: S5 qRTPCR primers
Supplemental Data. Hoffmann et al. (2022). Arabidopsis RNA processing body components LSM1 and DCP5 aid in the evasion of translational repression during Cauliflower mosaic virus infection. Plant Cell.
Supplemental Data Set S4. DNA oligonucleotides used in this study for expression analysis
Name	Sequence 5'-3'	Application
PP2A F	TAACGTGGCCAAAATGATGC	house keeping gene
PP2A R	GTTCTCCACAACCGCTTGGT	house keeping gene
SAND F	AACTCTATGCAGCATTTGATCCACT	house keeping gene
SAND R	TGATTGCATATCTTTATCGCCATC	house keeping gene
eIF4a F	TGACCACACAGTCTCTGCAA	house keeping gene
eIF4a R	ACCAGGGAGACTTGTTGGAC	house keeping gene
Genomic 18S rDNA F	CGTGATCGATGAATGCTACC	house keeping gene
Genomic 18S rDNA R	GGGGTTTGTTGCACGTATTA	house keeping gene
CaMV DNA F	AGCGGTCAAAATATTGCTTA	virus accumulation
CaMV DNA R	AACTTACCGTATGCTAGATTACCT	virus accumulation
RTqPCR CM184I CP F	GGTGAAGGACCATCTAGATAC	virus accumulation
RTqPCR Cabb B-JI CP F	GATGGTGAACCATCTAGATAC	virus accumulation
RTqPCR CaMV CP R	CAATCCGATTTCTGCTGCCCA	virus accumulation
RTqPCR DCP1 F	GGATGCCCCTGATGATCCTG	PB expression
RTqPCR DCP1 R	AGGTTGGTGAGGAATCGCTG	PB expression
RTqPCR DCP2 F	GTAATGAGGTCATTGAAGTCGTGG	PB expression
RTqPCR DCP2 R	TCCCGTTCCCTCCAACACTA	PB expression
RTqPCR DCP5 F	CCACCCTCGACAAATGCTGA	PB expression
RTqPCR DCP5 R	ATGCCCGTTTGGCTTCTGAG	PB expression
RTqPCR LSM1A F	TTGGGCTGCTCCTGATGATA	PB expression
RTqPCR LSM1A R	GGACCGAAGTAGACCCATCAG	PB expression
RTqPCR VCS F	AACATCCACGCGTTTGTTGG	PB expression
RTqPCR VCS R	AGAGGAGCCTCAGCAGAGAA	PB expression
qPCR AT2G35980 F	GTGCGACTTCGACTTCTGAGTC	Capping levels
qPCR AT2G35980 R	GATAAGTCGTAGGGATGCAATTAG	Capping levels
qPCR At4g32020 F	TCGTAATCCTAGCGCATGTCC	Capping levels
qPCR At4g32020 R	GCGCTACAGGAGGAGAAGAAG	Capping levels
qPCR At5G56320 F	CAGTAGTGGTTGGGTCAATGCTCG	Capping levels
qPCR At5G56320 R	GCCCATGGTGCCAGAAGCATCAGC	Capping levels
qPCR At5g62520 F	CAGAGTTTGATTCTGGTGTGGATG	Capping levels
qPCR At5g62520 R	TCTCTTTGGACTTCGAGTTAGG	Capping levels
qPCR AT1G62590 TAS1 F	AATTGGTTTGTTCGGTGGCA	tasiTarget expression
qPCR AT1G62590 TAS1 R	CGTCGGCAGAAACAGTTGAT	tasiTarget expression
qPCR AT1G62670 TAS2 F	TGGTGAGAGGTAATGCTGCA	tasiTarget expression
qPCR AT1G62670 TAS2 R	AAGGGAAGGGACGAGACTTG	tasiTarget expression
RTqPCR RPS6 F	ATGTATTTTCAATGAGATCCCTTATC	NMD expression
RTqPCR RPS6 R	CCTTCTTAGTACCAGTGTTATGTTCAA	NMD expression
RTqPCR SMG7 F	GCAGAGGGGGATTCCAGGAGCA	NMD expression
RTqPCR SMG7 R	TTGCAAGCTGATGATGTGGGTTTCC	NMD expression
RTqPCR At1G36730 F	AAGATGCCGAGGATGATGAC	NMD expression
RTqPCR At1G36730 R	AAGTGTCATGAGCCCCATTC	NMD expression
RTqPCR AT5G35490 F	TCCTCTTCCGATTCATTTGG	NMD expression
RTqPCR AT5G35490 R	TGCGTGACCAAGAATAGAGC	NMD expression

## Sheet: S6 ANOVA
Supplemental Data. Hoffmann et al. (2022). Arabidopsis RNA processing body components LSM1 and DCP5 aid in the evasion of translational repression during Cauliflower mosaic virus infection. Plant Cell.
Supplemental Data Set S6. ANOVA Tables.
		Sum Sq = Sum of squares; df = degrees of freedom; Mean Sq = Mean Squares
Figure 3B				Df	Sum Sq	Mean Sq	F-value	P-value
			Treatment	7	1.873	0.26751	19.1	<2e-16
			Residuals	232	3.250	0.01401
Supplemental Figure S1A				Df	Sum Sq	Mean Sq	F-value	P-value
			Treatment	15	5.873	0.3915	398.1	<2e-16
			Residuals	80	0.079	0.0010
Supplemental Figure S7B				Df	Sum Sq	Mean Sq	F-value	P-value
			Treatment	3	1.125	0.3750	9.177	1.59e-05
			Residuals	123	5.026	0.0409
Supplemental Figure S7D				Df	Sum Sq	Mean Sq	F-value	P-value
			Treatment	9	2.366	0.26290	16.32	<2e-16
			Residuals	190	3.061	0.01611
Supplemental Figure S7F				Df	Sum Sq	Mean Sq	F-value	P-value
			Treatment	3	0.0649	0.02165	0.844	0.474
			Residuals	80	2.0527	0.02566
